# Supplementary material for: Role of Oxidative Stress Signaling, Nrf2, on Survival and Stemness of Human Adipose-Derived Stem Cells Exposed to X-rays, Protons and Carbon Ions
Source: Antioxidants (Basel). 2024 Aug 26;13(9):1035. doi: 10.3390/antiox13091035 (PMC11429097; doi:10.3390/antiox13091035)
Supplement: Supplementary file 1 [file antioxidants-13-01035-s001.zip]

Archive with 1 entries (1 files):
- antioxidants-3099896-supplementary.pptx
